# Supplementary material for: The Roles of Hormone Signals Involved in Rhizosphere Pressure Response Induce Corm Expansion in Sagittaria trifolia
Source: Int J Mol Sci. 2023 Aug 2;24(15):12345. doi: 10.3390/ijms241512345 (PMC10419225; doi:10.3390/ijms241512345)
Supplement: Supplementary file 1 [file ijms-24-12345-s001.zip]

Archive with 1 entries (1 files):
- ijms-2466788-supplementary.pdf
